# Supplementary material for: Understanding rice adaptation to varying agro-ecosystems: trait interactions and quantitative trait loci
Source: BMC Genet. 2015 Aug 5;16:86. doi: 10.1186/s12863-015-0249-1 (PMC4526302; doi:10.1186/s12863-015-0249-1)
Supplement: Additional file 6: — Phenotypic correlation between 66 traits studied across the four trait groups: drought tolerance, yield potential, lodging resistance and adaptation to direct seeding. Red and green colored cells represent values significant at 5 % and 1 % P levels respectively. [file 12863_2015_249_MOESM6_ESM.xlsx]

## Sheet: Sheet1
				Additional file 6: Phenotypic correlation between 66 traits studied across the four trait groups: drought tolerance, yield potential, lodging resistance and adaptation to direct seeding. Red and green colored cells represent values significant at 5% and 1% P levels respectively.
			Plant height	Increase of canopy temperature	Canopy temperature	Reduction of NDVI (early stress)	Reduction of NDVI (severe stress)	NDVI	Absolute amount of sap	Bleeding rate (g sap g-1 shoot)	Numer of tillers m-2 (mid-stress)	Shoot biomass at mid-stress	Leaf area at mid-stress	Leaf:Stem at mid-stress	Specific leaf area at mid-stress	Days to 50% flowering	Root mass density (0-15 cm)	Root mass density (15-30 cm)	Root mass density (30-45 cm)	Root mass density (45-60 cm)	Percentage deep roots	Grian yield (kgha-1)	Number of tiller m-2 at harvest	Number of panicle m-2 at harvest	Percentage grain fertility (by weight)	Weight of 1000 grains (g)	Panicle length at harvest (cm)	Leaf:stem at harvest	Nodal root number	Days to 50% flowering	Grian yield (kgha-1)	Plant height (cm)	Shoot biomass (kgha-1)	Number of tiller m-2 at harvest	Number of panicle m-2 at harvest	Harvest index	Panicle length at harvest (cm)	Percentage grain fertility (by weight)	Stem diameter (mm)	Stem strength	Dry weight per plant (g)	Fresh weight per plant (g)	Stem diameter (mm)	Stem strength	Dry weight per plant (g)	Fresh weight per plant (g)	Days to 50% flowering	First emergence (DS2013)	Full emergence (DS2013)
Trait Group	Trait name	Trait number	TRAIT 1	TRAIT 2	TRAIT 3	TRAIT 4	TRAIT 5	TRAIT 6	TRAIT 7	TRAIT 8	TRAIT 9	TRAIT 10	TRAIT 11	TRAIT 12	TRAIT 13	TRAIT 14	TRAIT 15	TRAIT 16	TRAIT 17	TRAIT 18	TRAIT 19	TRAIT 20	TRAIT 21	TRAIT 22	TRAIT 23	TRAIT 24	TRAIT 25	TRAIT 26	TRAIT 27	TRAIT 28	TRAIT 29	TRAIT 30	TRAIT 31	TRAIT 32	TRAIT 33	TRAIT 34	TRAIT 35	TRAIT 36	TRAIT 37	TRAIT 38	TRAIT 39	TRAIT 40	TRAIT 41	TRAIT 42	TRAIT 43	TRAIT 44	TRAIT 45	TRAIT 46	TRAIT 47
Drought tolerance	Plant height	TRAIT 1	1	-0.0741048	-0.286801	0.084676	0.105808	0.129488	-0.249395	-0.421565	-0.0849099	0.459833	-0.105075	-0.412661	-0.404976	-0.398178	-0.0625821	-0.0813053	-0.0804888	-0.0865324	-0.0752677	0.168313	-0.101873	-0.00911604	0.194869	0.470925	0.298419	-0.243141	0.0921372	-0.130952	0.000138074	0.172345	0.0876772	0.100131	0.0951594	-0.0585427	0.171509	-0.0154545	0.142654	-0.0388954	0.0387839	0.0959236	0.167995	-0.0476686	0.0808376	0.174394	-0.145983	-0.0837561	0.0556597
Drought tolerance	Increase of canopy temperature	TRAIT 2	-0.0741048	1	-0.105253	0.0200103	0.487047	0.458816	-0.341693	-0.282766	-0.190662	0.0491589	-0.255017	-0.233958	-0.169267	0.230615	-0.133996	-0.190055	0.0345165	0.155614	0.0998761	0.378043	-0.284432	0.0151766	-0.048767	0.0867884	0.158591	-0.091543	-0.0781955	0.343197	-0.0999932	-0.165528	-0.0983381	-0.111058	-0.107471	-0.0449299	-0.123006	-0.0938762	-0.147576	0.0571034	-0.0246282	-0.0277912	-0.138188	0.10063	0.0268699	-0.0304162	0.33564	-0.038872	0.0171287
Drought tolerance	Canopy temperature	TRAIT 3	-0.286801	-0.105253	1	-0.102	-0.406073	-0.425444	0.433769	0.439772	0.227471	-0.204506	0.216078	0.3457	0.36919	-0.0343052	0.0766163	0.113773	-0.0517744	-0.179891	-0.0653932	-0.448306	0.289491	0.0277154	-0.150613	-0.36751	-0.317367	0.260082	-0.0838245	-0.0992426	-0.00167071	-0.0518419	0.0247822	0.0768737	0.0740884	-0.000837317	-0.079883	0.0495579	-0.0180873	-0.107191	-0.0319841	-0.0382427	-0.100865	-0.0693045	-0.100247	-0.115418	-0.0865886	0.0211136	0.0488958
Drought tolerance	Reduction of NDVI (early stress)	TRAIT 4	0.084676	0.0200103	-0.102	1	0.0731277	0.192088	-0.0671591	-0.128195	-0.0452251	0.114836	-0.0273541	-0.116355	-0.0896666	-0.0217009	-0.0404156	-0.0442841	0.110113	-0.0911312	0.0755505	0.0953849	-0.0678222	0.0137526	0.0918519	0.117679	0.0886458	-0.0444107	0.0614397	-0.0657893	0.0415272	0.0556122	0.0126141	0.037002	0.0335995	0.0605193	0.133679	-0.0268684	0.0608927	-0.0196075	0.0760674	0.0206021	0.0482086	-0.0440948	0.0368635	0.0582503	-0.0254488	0.0778634	0.0793525
Drought tolerance	Reduction of NDVI (severe stress)	TRAIT 5	0.105808	0.487047	-0.406073	0.0731277	1	0.732372	-0.359354	-0.354444	-0.179623	0.0937322	-0.238018	-0.303581	-0.278817	0.12039	-0.163254	-0.18909	0.051846	0.170422	0.101367	0.43118	-0.291045	0.023137	-0.0109518	0.210654	0.268685	-0.184394	0.0201145	0.226541	-0.0857875	-0.0698749	-0.161763	-0.132082	-0.1175	0.0297871	-0.0300547	-0.104033	-0.106253	0.0427195	-0.0150465	-0.00140525	-0.0666938	0.071747	0.0199891	-0.0387821	0.239603	-0.0377023	-0.00799087
Drought tolerance	NDVI	TRAIT 6	0.129488	0.458816	-0.425444	0.192088	0.732372	1	-0.370518	-0.395101	-0.132422	0.165463	-0.199163	-0.34741	-0.281223	0.106664	-0.164751	-0.201699	0.0362283	0.133419	0.0881653	0.467052	-0.279136	0.0426524	0.0380723	0.253211	0.258068	-0.183657	0.0457409	0.200938	-0.0502116	-0.0546122	-0.124267	-0.0878243	-0.0875437	0.0216501	-0.0176478	-0.0978692	-0.0725976	0.0472432	0.0173064	0.0267149	-0.0236372	0.062357	0.0390151	0.0150437	0.232846	-0.0224738	0.022273
Drought tolerance	Absolute amount of sap	TRAIT 7	-0.249395	-0.341693	0.433769	-0.0671591	-0.359354	-0.370518	1	0.571907	0.288291	-0.123303	0.346627	0.347632	0.311486	-0.0793342	0.238851	0.169557	0.0098468	-0.0565761	-0.0612037	-0.378364	0.275729	0.11526	-0.0454734	-0.261601	-0.309945	0.211355	-0.0152313	-0.193263	0.0927282	0.0461326	-0.0209742	0.0135266	0.0278813	0.0849239	-0.011112	0.0730501	0.0477101	-0.0702725	0.0437431	-0.0030433	-0.00822437	-0.0601026	-0.0561216	-0.0619683	-0.158212	0.00631728	0.0155919
Drought tolerance	Bleeding rate (g sap g-1 shoot)	TRAIT 8	-0.421565	-0.282766	0.439772	-0.128195	-0.354444	-0.395101	0.571907	1	0.116719	-0.522168	0.161408	0.634318	0.454379	0.167317	0.229642	0.179803	0.0226783	0.0108444	-0.0261747	-0.485056	0.247092	-0.000138477	-0.209097	-0.444444	-0.284639	0.240301	-0.059175	-0.122268	0.0501114	-0.0260498	-0.037099	-0.0249241	-0.00692337	0.0839465	-0.0767785	0.0492744	-0.0028321	0.0102693	0.000555479	-0.0208161	-0.0396884	-0.0247291	-0.0735386	-0.0956084	-0.0998405	0.0574332	0.00803222
Drought tolerance	Number of tillers m-2 (mid-stress)	TRAIT 9	-0.0849099	-0.190662	0.227471	-0.0452251	-0.179623	-0.132422	0.288291	0.116719	1	0.142859	0.445084	0.105359	0.211077	-0.0775692	0.110636	0.0933245	-0.0433359	-0.12396	-0.106876	-0.188604	0.376511	0.23695	-0.0456967	-0.21629	-0.221067	0.162913	-0.0484308	-0.0659572	0.00166906	0.042463	0.0701007	0.0642767	0.024069	0.0210517	0.0338819	0.0102384	0.0233339	-0.0846369	0.0365572	-0.00780835	-0.016437	-0.0991085	-0.097634	-0.081006	-0.0791088	0.0121383	-0.0278927
Drought tolerance	Shoot biomass at mid-stress	TRAIT 10	0.459833	0.0491589	-0.204506	0.114836	0.0937322	0.165463	-0.123303	-0.522168	0.142859	1	0.129167	-0.546635	-0.350109	-0.394186	-0.0987968	-0.0652312	-0.0803392	-0.127755	-0.0645387	0.258887	-0.0509486	0.126583	0.251836	0.377146	0.135125	-0.16669	0.0964474	-0.0553207	0.0354034	0.0962075	0.0677643	0.0904696	0.0650164	-0.0249515	0.111784	0.0121323	0.0497965	-0.111604	0.0504995	0.047969	0.0626723	-0.026787	0.0451358	0.0921884	-0.0700562	-0.0836919	-0.00872831
Drought tolerance	Leaf area at mid-stress	TRAIT 11	-0.105075	-0.255017	0.216078	-0.0273541	-0.238018	-0.199163	0.346627	0.161408	0.445084	0.129167	1	0.245445	0.312306	0.0364535	0.146086	0.156563	0.0017997	-0.126122	-0.0926801	-0.324518	0.249035	0.0296245	-0.171634	-0.25684	-0.174388	0.142581	-0.015204	-0.0586897	0.0573003	0.0226113	0.0809917	0.000551116	-0.0225958	0.0162916	-0.0592041	0.0591687	0.0417067	-0.0372826	0.0674316	0.04612	-0.014013	0.0160355	-0.0582341	-0.0503971	-0.0567878	-0.0171443	0.00504776
Drought tolerance	Leaf:Stem at mid-stress	TRAIT 12	-0.412661	-0.233958	0.3457	-0.116355	-0.303581	-0.34741	0.347632	0.634318	0.105359	-0.546635	0.245445	1	0.387091	0.322179	0.191717	0.176188	0.0343049	0.0204682	-0.0164667	-0.510454	0.182933	-0.142682	-0.307558	-0.482986	-0.144821	0.23127	-0.0810309	-0.020309	-0.00985111	-0.0195824	0.0234484	-0.0786918	-0.058429	0.0115431	-0.100698	0.027702	0.024696	0.0945835	0.0179555	0.0151612	-0.00327934	0.0470657	-0.0274489	-0.0600842	-0.00153098	0.058161	0.0507054
Drought tolerance	Specific leaf area at mid-stress	TRAIT 13	-0.404976	-0.169267	0.36919	-0.0896666	-0.278817	-0.281223	0.311486	0.454379	0.211077	-0.350109	0.312306	0.387091	1	0.18679	0.12982	0.0803645	-0.00637477	-0.0370341	-0.0511724	-0.340435	0.27124	0.0535173	-0.255922	-0.450177	-0.395253	0.261026	-0.0928401	-0.045618	0.0729404	-0.0719067	0.00372286	0.0257913	0.00151714	0.0346901	-0.0977114	0.0503315	-0.0483791	-0.0769923	-0.0313992	-0.0656577	-0.106977	-0.00539682	-0.122681	-0.165584	-0.0520056	0.0546424	-0.0335462
Drought tolerance	Days to 50% flowering	TRAIT 14	-0.398178	0.230615	-0.0343052	-0.0217009	0.12039	0.106664	-0.0793342	0.167317	-0.0775692	-0.394186	0.0364535	0.322179	0.18679	1	0.00572957	-0.00825239	0.0971402	0.140818	0.0747321	-0.078354	-0.136886	-0.190574	-0.333661	-0.356745	-0.0320352	0.0371928	-0.0622275	0.267029	-0.0797507	-0.133512	-0.121372	-0.173376	-0.163318	0.0173596	-0.130328	0.0109853	-0.0734367	0.128255	-0.00728588	-0.0413048	-0.0975977	0.10667	-0.0436206	-0.109765	0.246862	0.0847232	0.0342649
Drought tolerance	Root mass density (0-15 cm)	TRAIT 15	-0.0625821	-0.133996	0.0766163	-0.0404156	-0.163254	-0.164751	0.238851	0.229642	0.110636	-0.0987968	0.146086	0.191717	0.12982	0.00572957	1	0.332482	0.0311659	-0.0476724	-0.230511	-0.175579	0.0270419	-0.102709	-0.0842077	-0.134517	-0.0591827	-0.0143488	-0.0287652	-0.0918827	-0.0154355	0.0813905	0.0322492	-0.0416322	-0.0388751	0.0397846	0.0400923	-0.00389117	0.0149438	0.0519481	0.0898662	0.075988	0.0746355	0.0583682	-0.00567439	0.0377151	-0.0879245	0.044166	0.124019
Drought tolerance	Root mass density (15-30 cm)	TRAIT 16	-0.0813053	-0.190055	0.113773	-0.0442841	-0.18909	-0.201699	0.169557	0.179803	0.0933245	-0.0652312	0.156563	0.176188	0.0803645	-0.00825239	0.332482	1	0.128103	0.0579599	-0.0579917	-0.209808	0.164745	-0.0521595	-0.0670121	-0.19745	0	-0.0495754	-0.00484464	-0.177292	0.00703498	0.116396	0.0525554	0.0266299	0.0442912	-0.0023505	0.00944195	0.0788669	0.0443071	-0.0322202	-0.0294749	0.0380281	0.133104	-0.025334	0.0450203	0.0406527	-0.147503	-0.0465738	0.0540613
Drought tolerance	Root mass density (30-45 cm)	TRAIT 17	-0.0804888	0.0345165	-0.0517744	0.110113	0.051846	0.0362283	0.0098468	0.0226783	-0.0433359	-0.0803392	0.0017997	0.0343049	-0.00637477	0.0971402	0.0311659	0.128103	1	0.184649	0.604289	-0.0247805	-0.0952124	-0.0733979	-0.0239896	-0.105483	0.0367889	-0.0777499	-0.0720984	0.0507982	-0.0206274	-0.0577847	-0.09843	-0.138892	-0.128091	0.085895	0.0391584	-0.0681235	-0.0859603	0.00138783	0.0598571	0.0385818	-0.017356	0.0655784	0.0975949	0.0556483	0.0280517	0.023371	0.116969
Drought tolerance	Root mass density (45-60 cm)	TRAIT 18	-0.0865324	0.155614	-0.179891	-0.0911312	0.170422	0.133419	-0.0565761	0.0108444	-0.12396	-0.127755	-0.126122	0.0204682	-0.0370341	0.140818	-0.0476724	0.0579599	0.184649	1	0.234671	0.137613	-0.08698	0.0166819	0.020213	-0.0415552	0.0216642	-0.0197809	0.0355771	0.096098	-0.0409196	-0.142095	-0.116032	-0.0400899	-0.0311187	0.0521125	-0.117645	-0.126047	-0.110237	0.0453765	-0.0104031	-0.0460789	-0.0678269	0.0724297	-0.00337748	-0.0226164	0.108943	-0.0940285	-0.0784594
Drought tolerance	Percentage deep roots	TRAIT 19	-0.0752677	0.0998761	-0.0653932	0.0755505	0.101367	0.0881653	-0.0612037	-0.0261747	-0.106876	-0.0645387	-0.0926801	-0.0164667	-0.0511724	0.0747321	-0.230511	-0.0579917	0.604289	0.234671	1	0.0505654	-0.106374	-0.0296568	0.0101298	-0.0384348	0.0701295	-0.0353655	-0.0479601	0.104723	-0.0164857	-0.102476	-0.12011	-0.163101	-0.145225	-0.00402696	-0.000557802	-0.106308	-0.0955149	0.0134714	0.0664306	0.0281926	-0.0365869	0.0456032	0.0766556	0.0472159	0.0722626	0.0737294	0.0884221
Drought tolerance	Grain yield (kgha-1)	TRAIT 20	0.168313	0.378043	-0.448306	0.0953849	0.43118	0.467052	-0.378364	-0.485056	-0.188604	0.258887	-0.324518	-0.510454	-0.340435	-0.078354	-0.175579	-0.209808	-0.0247805	0.137613	0.0505654	1	-0.25593	0.193868	0.322572	0.418282	0.163254	-0.144236	0.0207327	0.174688	-0.0418733	-0.0998208	-0.0903581	-0.00220446	-0.00110223	-0.038382	-0.0453389	-0.108615	-0.117793	-0.00690419	-0.0895403	-0.116543	-0.0598736	0.00248827	0.00926767	-0.00317571	0.18722	-0.0214797	-0.0614145
Drought tolerance	Number of tiller m-2 at harvest	TRAIT 21	-0.101873	-0.284432	0.289491	-0.0678222	-0.291045	-0.279136	0.275729	0.247092	0.376511	-0.0509486	0.249035	0.182933	0.27124	-0.136886	0.0270419	0.164745	-0.0952124	-0.08698	-0.106374	-0.25593	1	0.421684	-0.048895	-0.184768	-0.187399	0.154059	0.0340391	-0.122901	-0.00248208	-0.0057971	0.0170987	0.0733793	0.0714483	0.0204561	-0.0320638	-0.0186323	0.00479593	-0.168925	-0.071656	-0.0716064	-0.00311743	-0.111542	-0.123105	-0.136706	-0.131268	0.0351156	-0.0729926
Drought tolerance	Number of panicle m-2 at harvest	TRAIT 22	-0.00911604	0.0151766	0.0277154	0.0137526	0.023137	0.0426524	0.11526	-0.000138477	0.23695	0.126583	0.0296245	-0.142682	0.0535173	-0.190574	-0.102709	-0.0521595	-0.0733979	0.0166819	-0.0296568	0.193868	0.421684	1	0.202747	0.106095	-0.123631	0.0561418	0.033322	0.0140904	0.0919049	-0.0467554	-0.0395453	0.126663	0.124182	0.0139493	-0.0144247	-0.0533536	-0.092604	-0.167277	-0.17071	-0.1996	-0.0395047	-0.172164	-0.0672483	-0.0900554	0.0574985	-0.00335119	-0.128342
Drought tolerance	Percentage grain fertility (by weight)	TRAIT 23	0.194869	-0.048767	-0.150613	0.0918519	-0.0109518	0.0380723	-0.0454734	-0.209097	-0.0456967	0.251836	-0.171634	-0.307558	-0.255922	-0.333661	-0.0842077	-0.0670121	-0.0239896	0.020213	0.0101298	0.322572	-0.048895	0.202747	1	0.430902	0.0192382	-0.0168508	0.0526098	-0.0629366	0.031457	0.0607651	0.0347683	0.131659	0.125587	0.00235099	0.0718014	-0.0386764	0.046151	-0.0607192	-0.0855364	-0.0814661	0.0890377	-0.0358627	0.111812	0.155868	-0.0477476	0.0333585	0.0140448
Drought tolerance	Weight of 1000 grains (g)	TRAIT 24	0.470925	0.0867884	-0.36751	0.117679	0.210654	0.253211	-0.261601	-0.444444	-0.21629	0.377146	-0.25684	-0.482986	-0.450177	-0.356745	-0.134517	-0.19745	-0.105483	-0.0415552	-0.0384348	0.418282	-0.184768	0.106095	0.430902	1	0.270989	-0.167581	0.103925	0.0129095	-0.0150919	0.15259	0.0832133	0.0516591	0.0638468	-0.11519	0.131847	-0.0548694	0.135119	0.0392811	-0.01514	0.0167951	0.180698	0.0209824	0.16282	0.214852	0.0227778	-0.0255532	-0.0190277
Drought tolerance	Panicle length at harvest (cm)	TRAIT 25	0.298419	0.158591	-0.317367	0.0886458	0.268685	0.258068	-0.309945	-0.284639	-0.221067	0.135125	-0.174388	-0.144821	-0.395253	-0.0320352	-0.0591827	0	0.0367889	0.0216642	0.0701295	0.163254	-0.187399	-0.123631	0.0192382	0.270989	1	-0.149223	0.0540478	0.0887428	-0.040222	0.130952	0.0452324	-0.151884	-0.140468	-0.020507	0.13169	-0.104835	0.0995164	0.159893	0.0591987	0.141476	0.145309	0.0956793	0.199165	0.192668	0.12872	-0.0495796	0.068005
Drought tolerance	Leaf:stem at harvest	TRAIT 26	-0.243141	-0.091543	0.260082	-0.0444107	-0.184394	-0.183657	0.211355	0.240301	0.162913	-0.16669	0.142581	0.23127	0.261026	0.0371928	-0.0143488	-0.0495754	-0.0777499	-0.0197809	-0.0353655	-0.144236	0.154059	0.0561418	-0.0168508	-0.167581	-0.149223	1	-0.083299	-0.0222576	-0.0286818	-0.00303658	0.0267513	-0.0102069	-0.0477242	-0.0862475	-0.0753707	0.0469979	0.0579743	0.0287531	0.0348597	0.0210119	-0.0344335	-0.0141157	-0.0156478	-0.0440943	-0.0125873	-0.00236734	-0.0544637
Drought tolerance	Nodal root number	TRAIT 27	0.0921372	-0.0781955	-0.0838245	0.0614397	0.0201145	0.0457409	-0.0152313	-0.059175	-0.0484308	0.0964474	-0.015204	-0.0810309	-0.0928401	-0.0622275	-0.0287652	-0.00484464	-0.0720984	0.0355771	-0.0479601	0.0207327	0.0340391	0.033322	0.0526098	0.103925	0.0540478	-0.083299	1	-0.14065	0.133518	0.00415054	0.0580515	0.115305	0.154847	0.0850652	0.0630264	0.00891997	0.0149872	0.0249411	0.0924848	0.0969933	0.0295433	-0.0216396	-0.00347005	0.0342224	-0.0769497	-0.0442945	0.0171655
Yield potential	Days to 50% flowering	TRAIT 28	-0.130952	0.343197	-0.0992426	-0.0657893	0.226541	0.200938	-0.193263	-0.122268	-0.0659572	-0.0553207	-0.0586897	-0.020309	-0.045618	0.267029	-0.0918827	-0.177292	0.0507982	0.096098	0.104723	0.174688	-0.122901	0.0140904	-0.0629366	0.0129095	0.0887428	-0.0222576	-0.14065	1	-0.135746	-0.210243	-0.155907	-0.216728	-0.194351	-0.043048	-0.244233	-0.0853596	-0.153128	0.154634	-0.0584609	-0.106735	-0.129703	0.241009	-0.0385523	-0.0721207	0.696495	-0.0489962	0.00773159
Yield potential	Grian yield (kgha-1)	TRAIT 29	0.000138074	-0.0999932	-0.00167071	0.0415272	-0.0857875	-0.0502116	0.0927282	0.0501114	0.00166906	0.0354034	0.0573003	-0.00985111	0.0729404	-0.0797507	-0.0154355	0.00703498	-0.0206274	-0.0409196	-0.0164857	-0.0418733	-0.00248208	0.0919049	0.031457	-0.0150919	-0.040222	-0.0286818	0.133518	-0.135746	1	0.0714188	0.153168	0.085423	0.0936897	0.272816	0.159033	0.0891698	-0.071296	-0.0983157	0.108885	0.0753938	0.0075019	-0.24385	0.0333359	0.0365897	-0.115648	0.0266033	-0.0922619
Yield potential	Plant height (cm)	TRAIT 30	0.172345	-0.165528	-0.0518419	0.0556122	-0.0698749	-0.0546122	0.0461326	-0.0260498	0.042463	0.0962075	0.0226113	-0.0195824	-0.0719067	-0.133512	0.0813905	0.116396	-0.0577847	-0.142095	-0.102476	-0.0998208	-0.0057971	-0.0467554	0.0607651	0.15259	0.130952	-0.00303658	0.00415054	-0.210243	0.0714188	1	0.360127	-0.0339264	-0.0626121	-0.189884	0.465346	0.00973195	0.55893	0.12094	0.324205	0.367658	0.66038	0.153591	0.435724	0.502799	-0.181316	0.153264	0.0940352
Yield potential	Shoot biomass (kgha-1)	TRAIT 31	0.0876772	-0.0983381	0.0247822	0.0126141	-0.161763	-0.124267	-0.0209742	-0.037099	0.0701007	0.0677643	0.0809917	0.0234484	0.00372286	-0.121372	0.0322492	0.0525554	-0.09843	-0.116032	-0.12011	-0.0903581	0.0170987	-0.0395453	0.0347683	0.0832133	0.0452324	0.0267513	0.0580515	-0.155907	0.153168	0.360127	1	0.225682	0.209975	-0.0635098	0.285483	0.0272232	0.280393	0.0218172	0.178252	0.224248	0.343247	0.0193532	0.309983	0.342286	-0.118964	0.0841451	-0.000560863
Yield potential	Number of tiller m-2 at harvest	TRAIT 32	0.100131	-0.111058	0.0768737	0.037002	-0.132082	-0.0878243	0.0135266	-0.0249241	0.0642767	0.0904696	0.000551116	-0.0786918	0.0257913	-0.173376	-0.0416322	0.0266299	-0.138892	-0.0400899	-0.163101	-0.00220446	0.0733793	0.126663	0.131659	0.0516591	-0.151884	-0.0102069	0.115305	-0.216728	0.085423	-0.0339264	0.225682	1	0.807883	0.119045	-0.00818267	0.0344551	-0.102041	-0.26105	-0.153974	-0.128453	-0.103498	-0.257468	-0.191631	-0.111457	-0.233986	-0.0875193	-0.133522
Yield potential	Number of panicle m-2 at harvest	TRAIT 33	0.0951594	-0.107471	0.0740884	0.0335995	-0.1175	-0.0875437	0.0278813	-0.00692337	0.024069	0.0650164	-0.0225958	-0.058429	0.00151714	-0.163318	-0.0388751	0.0442912	-0.128091	-0.0311187	-0.145225	-0.00110223	0.0714483	0.124182	0.125587	0.0638468	-0.140468	-0.0477242	0.154847	-0.194351	0.0936897	-0.0626121	0.209975	0.807883	1	0.133683	-0.00291248	0.0133375	-0.129947	-0.258288	-0.163373	-0.151658	-0.109161	-0.274338	-0.182222	-0.0993028	-0.20358	-0.0977693	-0.106734
Yield potential	Harvest index	TRAIT 34	-0.0585427	-0.0449299	-0.000837317	0.0605193	0.0297871	0.0216501	0.0849239	0.0839465	0.0210517	-0.0249515	0.0162916	0.0115431	0.0346901	0.0173596	0.0397846	-0.0023505	0.085895	0.0521125	-0.00402696	-0.038382	0.0204561	0.0139493	0.00235099	-0.11519	-0.020507	-0.0862475	0.0850652	-0.043048	0.272816	-0.189884	-0.0635098	0.119045	0.133683	1	-0.0284903	-0.00250596	-0.299271	-0.190311	-0.146537	-0.148789	-0.247719	-0.236386	-0.149186	-0.182548	-0.0472267	-0.0513563	-0.0529855
Yield potential	Panicle length at harvest (cm)	TRAIT 35	0.171509	-0.123006	-0.079883	0.133679	-0.0300547	-0.0176478	-0.011112	-0.0767785	0.0338819	0.111784	-0.0592041	-0.100698	-0.0977114	-0.130328	0.0400923	0.00944195	0.0391584	-0.117645	-0.000557802	-0.0453389	-0.0320638	-0.0144247	0.0718014	0.131847	0.13169	-0.0753707	0.0630264	-0.244233	0.159033	0.465346	0.285483	-0.00818267	-0.00291248	-0.0284903	1	-0.0623559	0.32437	0.0536525	0.182907	0.229483	0.388829	-0.0148891	0.322613	0.376098	-0.199723	0.275923	0.133521
Yield potential	Percentage grain fertility (by weight)	TRAIT 36	-0.0154545	-0.0938762	0.0495579	-0.0268684	-0.104033	-0.0978692	0.0730501	0.0492744	0.0102384	0.0121323	0.0591687	0.027702	0.0503315	0.0109853	-0.00389117	0.0788669	-0.0681235	-0.126047	-0.106308	-0.108615	-0.0186323	-0.0533536	-0.0386764	-0.0548694	-0.104835	0.0469979	0.00891997	-0.0853596	0.0891698	0.00973195	0.0272232	0.0344551	0.0133375	-0.00250596	-0.0623559	1	-0.00539905	-0.0364807	-0.0160236	0.0052911	-0.0141302	0.0022303	-0.00348702	-0.030909	-0.120099	-0.0393446	-0.0747948
Lodging resistance	Stem diameter (mm)	TRAIT 37	0.142654	-0.147576	-0.0180873	0.0608927	-0.106253	-0.0725976	0.0477101	-0.0028321	0.0233339	0.0497965	0.0417067	0.024696	-0.0483791	-0.0734367	0.0149438	0.0443071	-0.0859603	-0.110237	-0.0955149	-0.117793	0.00479593	-0.092604	0.046151	0.135119	0.0995164	0.0579743	0.0149872	-0.153128	-0.071296	0.55893	0.280393	-0.102041	-0.129947	-0.299271	0.32437	-0.00539905	1	0.27191	0.415709	0.469945	0.690227	0.284231	0.442885	0.493217	-0.123531	0.202792	0.151895
Lodging resistance	Stem strength	TRAIT 38	-0.0388954	0.0571034	-0.107191	-0.0196075	0.0427195	0.0472432	-0.0702725	0.0102693	-0.0846369	-0.111604	-0.0372826	0.0945835	-0.0769923	0.128255	0.0519481	-0.0322202	0.00138783	0.0453765	0.0134714	-0.00690419	-0.168925	-0.167277	-0.0607192	0.0392811	0.159893	0.0287531	0.0249411	0.154634	-0.0983157	0.12094	0.0218172	-0.26105	-0.258288	-0.190311	0.0536525	-0.0364807	0.27191	1	0.307799	0.298311	0.232996	0.299335	0.256812	0.262579	0.188102	0.0922566	0.16671
Lodging resistance	Dry weight per plant (g)	TRAIT 39	0.0387839	-0.0246282	-0.0319841	0.0760674	-0.0150465	0.0173064	0.0437431	0.000555479	0.0365572	0.0504995	0.0674316	0.0179555	-0.0313992	-0.00728588	0.0898662	-0.0294749	0.0598571	-0.0104031	0.0664306	-0.0895403	-0.071656	-0.17071	-0.0855364	-0.01514	0.0591987	0.0348597	0.0924848	-0.0584609	0.108885	0.324205	0.178252	-0.153974	-0.163373	-0.146537	0.182907	-0.0160236	0.415709	0.307799	1	0.687907	0.370325	0.306199	0.325956	0.344761	-0.0555825	0.0430961	0.161058
Lodging resistance	Fresh weight per plant (g)	TRAIT 40	0.0959236	-0.0277912	-0.0382427	0.0206021	-0.00140525	0.0267149	-0.0030433	-0.0208161	-0.00780835	0.047969	0.04612	0.0151612	-0.0656577	-0.0413048	0.075988	0.0380281	0.0385818	-0.0460789	0.0281926	-0.116543	-0.0716064	-0.1996	-0.0814661	0.0167951	0.141476	0.0210119	0.0969933	-0.106735	0.0753938	0.367658	0.224248	-0.128453	-0.151658	-0.148789	0.229483	0.0052911	0.469945	0.298311	0.687907	1	0.425693	0.228936	0.362893	0.411516	-0.0923887	0.015409	0.111327
Lodging resistance	Stem diameter (mm)	TRAIT 41	0.167995	-0.138188	-0.100865	0.0482086	-0.0666938	-0.0236372	-0.00822437	-0.0396884	-0.016437	0.0626723	-0.014013	-0.00327934	-0.106977	-0.0975977	0.0746355	0.133104	-0.017356	-0.0678269	-0.0365869	-0.0598736	-0.00311743	-0.0395047	0.0890377	0.180698	0.145309	-0.0344335	0.0295433	-0.129703	0.0075019	0.66038	0.343247	-0.103498	-0.109161	-0.247719	0.388829	-0.0141302	0.690227	0.232996	0.370325	0.425693	1	0.232686	0.530338	0.587273	-0.0873214	0.214654	0.154751
Lodging resistance	Stem strength	TRAIT 42	-0.0476686	0.10063	-0.0693045	-0.0440948	0.071747	0.062357	-0.0601026	-0.0247291	-0.0991085	-0.026787	0.0160355	0.0470657	-0.00539682	0.10667	0.0583682	-0.025334	0.0655784	0.0724297	0.0456032	0.00248827	-0.111542	-0.172164	-0.0358627	0.0209824	0.0956793	-0.0141157	-0.0216396	0.241009	-0.24385	0.153591	0.0193532	-0.257468	-0.274338	-0.236386	-0.0148891	0.0022303	0.284231	0.299335	0.306199	0.228936	0.232686	1	0.314431	0.256357	0.231436	0.0346099	0.201934
Lodging resistance	Dry weight per plant (g)	TRAIT 43	0.0808376	0.0268699	-0.100247	0.0368635	0.0199891	0.0390151	-0.0561216	-0.0735386	-0.097634	0.0451358	-0.0582341	-0.0274489	-0.122681	-0.0436206	-0.00567439	0.0450203	0.0975949	-0.00337748	0.0766556	0.00926767	-0.123105	-0.0672483	0.111812	0.16282	0.199165	-0.0156478	-0.00347005	-0.0385523	0.0333359	0.435724	0.309983	-0.191631	-0.182222	-0.149186	0.322613	-0.00348702	0.442885	0.256812	0.325956	0.362893	0.530338	0.314431	1	0.653911	0.033856	0.129225	0.193752
Lodging resistance	Fresh weight per plant (g)	TRAIT 44	0.174394	-0.0304162	-0.115418	0.0582503	-0.0387821	0.0150437	-0.0619683	-0.0956084	-0.081006	0.0921884	-0.0503971	-0.0600842	-0.165584	-0.109765	0.0377151	0.0406527	0.0556483	-0.0226164	0.0472159	-0.00317571	-0.136706	-0.0900554	0.155868	0.214852	0.192668	-0.0440943	0.0342224	-0.0721207	0.0365897	0.502799	0.342286	-0.111457	-0.0993028	-0.182548	0.376098	-0.030909	0.493217	0.262579	0.344761	0.411516	0.587273	0.256357	0.653911	1	-0.0249308	0.169685	0.223904
Adaptation to direct seeding	Days to 50% flowering	TRAIT 45	-0.145983	0.33564	-0.0865886	-0.0254488	0.239603	0.232846	-0.158212	-0.0998405	-0.0791088	-0.0700562	-0.0567878	-0.00153098	-0.0520056	0.246862	-0.0879245	-0.147503	0.0280517	0.108943	0.0722626	0.18722	-0.131268	0.0574985	-0.0477476	0.0227778	0.12872	-0.0125873	-0.0769497	0.696495	-0.115648	-0.181316	-0.118964	-0.233986	-0.20358	-0.0472267	-0.199723	-0.120099	-0.123531	0.188102	-0.0555825	-0.0923887	-0.0873214	0.231436	0.033856	-0.0249308	1	-0.041314	0.0665285
Adaptation to direct seeding	First emergence (DS2013)	TRAIT 46	-0.0837561	-0.038872	0.0211136	0.0778634	-0.0377023	-0.0224738	0.00631728	0.0574332	0.0121383	-0.0836919	-0.0171443	0.058161	0.0546424	0.0847232	0.044166	-0.0465738	0.023371	-0.0940285	0.0737294	-0.0214797	0.0351156	-0.00335119	0.0333585	-0.0255532	-0.0495796	-0.00236734	-0.0442945	-0.0489962	0.0266033	0.153264	0.0841451	-0.0875193	-0.0977693	-0.0513563	0.275923	-0.0393446	0.202792	0.0922566	0.0430961	0.015409	0.214654	0.0346099	0.129225	0.169685	-0.041314	1	0.386359
Adaptation to direct seeding	Full emergence (DS2013)	TRAIT 47	0.0556597	0.0171287	0.0488958	0.0793525	-0.00799087	0.022273	0.0155919	0.00803222	-0.0278927	-0.00872831	0.00504776	0.0507054	-0.0335462	0.0342649	0.124019	0.0540613	0.116969	-0.0784594	0.0884221	-0.0614145	-0.0729926	-0.128342	0.0140448	-0.0190277	0.068005	-0.0544637	0.0171655	0.00773159	-0.0922619	0.0940352	-0.000560863	-0.133522	-0.106734	-0.0529855	0.133521	-0.0747948	0.151895	0.16671	0.161058	0.111327	0.154751	0.201934	0.193752	0.223904	0.0665285	0.386359	1
Adaptation to direct seeding	Grian yield (kgha-1)	TRAIT 48	-0.01864	-0.0870286	0.0233899	0.0559837	-0.0487811	-0.0272096	0.0480199	0.0243635	0.0481247	0.0113402	0.112948	0.0120711	0.0856257	0.0124305	-0.0311466	-0.0497966	-0.00733726	-0.0885658	-0.0275685	-0.0743802	0.000275786	0.0180503	-0.013521	-0.00539987	-0.0666656	0.000827358	0.0984111	0.00759514	0.370248	0.0645251	0.169146	0.111601	0.119317	0.230016	0.0908165	0.126393	-0.00648145	-0.120409	0.108333	0.0226457	-0.0355279	-0.0599949	0.0347192	0.0117363	-0.0775133	-0.148387	-0.200508
Adaptation to direct seeding	Plant height (cm)	TRAIT 49	0.195382	-0.15442	-0.0584201	0.0495358	-0.0668203	-0.0650325	0.0142334	-0.0331325	0.0149041	0.0735409	0.0409684	0.00347373	-0.0897542	-0.107421	0.106135	0.0978036	-0.0329962	-0.120691	-0.0979476	-0.113525	-0.0526134	-0.113978	0.0386874	0.152525	0.144814	-0.0241663	0.00429096	-0.201909	-0.0277261	0.680566	0.34361	-0.0481546	-0.0729907	-0.232423	0.435579	-0.00542471	0.61268	0.174929	0.355498	0.400885	0.616898	0.182876	0.381633	0.436532	-0.172686	0.0919636	0.10068
Adaptation to direct seeding	Shoot biomass (kgha-1)	TRAIT 50	0.078012	-0.021102	-0.0122519	0.083763	0.00168211	0.0199163	-0.0184904	-0.0185495	0.0127962	0.0334673	0.0625344	-0.0328833	0.0216477	-0.0127098	0.0429989	0.0161391	-0.0267187	-0.0826801	-0.0336641	0.0586777	-0.0223387	-0.0472615	-0.0698125	0.0297685	-0.00848978	-0.0510204	0.051417	-0.167231	0.00523416	0.137874	0.100551	0.000275558	-0.0146046	-0.0911227	0.114942	0.0386125	0.158373	-0.0303784	0.154761	0.13256	0.131779	0.0804539	0.0659803	0.125233	-0.198827	0.0431564	-0.00953467
Adaptation to direct seeding	Number of tiller m-2 at harvest	TRAIT 51	-0.0280368	-0.0318687	0.084394	0.0446575	-0.0403817	-0.0502254	0.0494134	0.0772648	0.0178083	-0.0506298	0.0421604	0.0198464	0.0991656	-0.00209561	-0.00441136	0.0313212	-0.0486054	-0.060275	-0.0627738	0.0388537	0.0171035	0.0381779	-0.0298096	-0.0306077	-0.123205	0.0262069	-0.010784	-0.120589	-0.0159824	-0.0832989	-0.052356	0.18495	0.177784	-0.0132579	-0.0356432	0.0700217	-0.106551	-0.231769	-0.131583	-0.137846	-0.136629	-0.14187	-0.23646	-0.176369	-0.216848	-0.0865337	-0.252738
Adaptation to direct seeding	Number of panicle m-2 at harvest	TRAIT 52	-0.0356305	-0.0344875	0.0878695	0.0195629	-0.0483706	-0.0677575	0.0443034	0.0832131	-0.00431264	-0.0706831	0.0376111	0.0394126	0.0935044	-0.00111758	-0.0130953	0.0248345	-0.0481867	-0.0629339	-0.0670649	0.00867948	0.0238604	0.0176406	-0.064721	-0.0434848	-0.116933	0.0282739	-0.0255756	-0.124033	0.0108838	-0.0892229	-0.0362334	0.19362	0.178736	-0.0346614	-0.0510342	0.0793247	-0.101893	-0.227747	-0.112363	-0.128583	-0.145822	-0.132044	-0.244606	-0.193896	-0.229409	-0.0733219	-0.2293
Adaptation to direct seeding	Harvest index	TRAIT 53	-0.123903	0.0499013	0.0717176	0.0695315	-0.0124643	0.0134749	0.0867348	0.0993209	-0.0847254	-0.105161	-0.035758	0.0477895	0.124437	0.074658	0.0363411	-0.0504721	0.101167	-0.0286454	0.0317164	-0.0419523	-0.000563739	0.0508389	-0.032856	-0.0775487	-0.0938828	0.0832925	0.000988867	0.0186304	0.218771	-0.0717259	-0.0199907	0.0461884	0.0757602	0.225918	-0.0454888	0.0618935	-0.124712	-0.0962505	0.00607279	-0.0436091	-0.0947573	-0.0805332	-0.037747	-0.0793095	0.0199117	0.0773407	0.139869
Adaptation to direct seeding	Panicle length at harvest (cm)	TRAIT 54	0.133983	-0.0780241	-0.0396612	0.127259	-0.00479746	0.0446137	-0.0162513	-0.0788686	0.0240813	0.117213	-0.00818042	-0.0751397	-0.0795293	-0.0726858	0.020393	0.0352684	-0.0376255	-0.155309	-0.0483894	-0.0281462	0.0173505	-0.0105411	0.0243042	0.122788	0.11712	-0.0458054	0.126888	-0.176259	0.106068	0.380549	0.255811	0.0323146	0.0328694	-0.0268226	0.529798	-0.0603986	0.353446	0.108834	0.225608	0.250888	0.339389	0.0431366	0.273184	0.311469	-0.100557	0.27275	0.244317
Adaptation to direct seeding	Percentage grain fertility (by weight)	TRAIT 55	0.0691536	0.104102	0.0145914	0.0494181	0.0560801	0.0367485	-0.0228051	-0.0507779	0.00280329	0.0224376	-0.0359508	-0.0157998	0.0147287	-0.00337797	-0.0588863	-0.0911889	-0.022182	-0.0646785	0.0104705	0.0353956	-0.0646162	0.00916437	-0.0139036	0.0526024	0.00462835	0.0782342	-0.132183	0.143058	-0.0217926	-0.0482123	-0.0317866	0.00180498	0.039293	-0.0375658	-0.0940339	0.126811	-0.0881763	-0.116331	-0.0483191	-0.100468	-0.0678966	-0.00431849	-0.0628663	-0.10867	0.13172	-0.023433	0.0594873
Adaptation to direct seeding	Weight of 1000 grains (g)	TRAIT 56	0.203734	-0.117974	-0.130984	0.189898	-0.0125397	0.0444075	-0.057698	-0.135244	-0.0356498	0.158048	-0.0163369	-0.122725	-0.1063	-0.115397	-0.105556	-0.0439518	-0.00125235	-0.0201423	0.0469261	0.0143986	-0.0352047	-0.0333776	0.0646239	0.152947	0.146746	0.0422734	0.180189	-0.288293	0.12488	0.283539	0.191059	0.00914012	-0.00553946	-0.0449627	0.351753	-0.0279214	0.268237	0.0609301	0.208889	0.272312	0.277573	-0.0308462	0.228432	0.241483	-0.197626	0.163608	0.0777966
Adaptation to direct seeding	First emergence (WS2013)	TRAIT 57	-0.0330407	0.0459849	0.0648203	-0.0383149	-0.0174034	-0.0216262	0.0585797	0.019127	0.0680988	0.0196622	0.0422011	0.00944658	-0.0266446	0.0195779	-0.0046916	0.108142	-0.00748498	0.00154341	-0.00915468	-0.0653703	0.0731741	0.0393185	0.00663075	-0.078326	0.0385998	-0.0218142	-0.00719625	0.0407881	-0.159151	0.0720596	-0.0515791	-0.060974	-0.0920127	-0.121648	0.00291529	-0.00403292	0.0976247	0.0724458	0.0838408	0.114199	0.0799307	0.125121	0.0821276	0.0687081	0.0358305	0.0558376	0.071318
Adaptation to direct seeding	Full emergence (WS2013)	TRAIT 58	0.0377151	-0.0213896	-0.0334326	-0.00595598	0.00799442	-0.00673599	0.00331355	-0.0337953	0.0713918	0.0484298	0.0592613	0.00527533	-0.0186245	-0.0437404	0.131826	0.129598	0.0483418	-0.042765	-0.0533655	-0.00192944	0.00965784	0.000137864	-0.000276091	0.00263215	0.0355096	-0.0769868	0.00553176	-0.0211399	-0.045204	0.198096	0.0223264	0.00578991	-0.0205404	-0.0378506	0.169109	0.00917204	0.111232	0.00635536	0.0168672	0.0547113	0.149271	0.101799	0.119716	0.185398	0.00262668	0.112978	0.0314256
Adaptation to direct seeding	Relative growth rate (WS2013)	TRAIT 59	-0.0417301	-0.073706	-0.0324642	-0.0338994	-0.0697202	-0.063163	-0.0125665	0.0189792	-0.0249158	-0.0322471	0.0723689	0.0655387	0.069546	0.0841442	-0.0437211	0.0541138	0.0900535	0.0603041	0.0937208	-0.0329451	0.00317395	0.0267512	-0.102037	-0.111405	-0.0579414	-0.0106258	-0.0195035	0.0328912	-0.0671308	-0.0500862	-0.0850507	-0.0996898	-0.0919683	-0.0366149	-0.105455	0.0246028	-0.018049	0.000690943	-0.0521332	-0.0446349	0.0114739	0.0430243	-0.00276857	-0.0215559	0.0719029	-0.0197211	0.0127693
Adaptation to direct seeding	Plant height (cm, WS2013)	TRAIT 60	0.160879	-0.122905	-0.0829899	0.0409659	0.0277586	0.0182358	0.0678996	-0.0650707	0.0592599	0.157124	0.0228682	-0.0839541	-0.1841	-0.117477	0.0559614	0.0881562	-0.0848747	0.00672744	-0.0965724	-0.0107453	-0.0137912	0.0395507	0.0877606	0.140831	0.105093	-0.117225	0.0973188	-0.177474	-0.0220416	0.301986	0.195619	0.125396	0.110514	-0.00662802	0.250577	-0.0011113	0.238438	-0.0823093	0.0773912	0.109654	0.254109	0.0199089	0.132394	0.171098	-0.102122	0.0518342	-0.00084141
Adaptation to direct seeding	Relative growth rate (Nursery, DS2013)	TRAIT 61	-0.0865466	0.0769844	-0.0941541	-0.0230322	0.109653	0.127836	-0.0635115	-0.00558899	0.00631756	-0.100085	0.0055612	0.0313704	0.0761281	0.0668224	0.0268476	-0.0488703	0.0185847	0.161108	0.0549539	0.0864767	-0.0278367	0.0833077	0.0226995	-0.00572991	-0.016998	-0.030342	0.0298554	0.0614691	-0.0219668	-0.102147	-0.00027806	0.00667528	-0.0350452	0.0532343	-0.0296691	-0.0553764	-0.0824875	-0.011847	-0.0423997	-0.0183976	-0.0624341	0.0721374	0.0195465	0.0360959	0.167356	0.071407	-0.00948237
Adaptation to direct seeding	First emergence (Nursery, DS2013)	TRAIT 62	-0.143953	0.0513444	0.0643813	0.0434426	-0.0506968	-0.0275199	0.041271	0.143001	-0.0830527	-0.199039	-0.116871	0.148923	0.022521	0.122062	0.00701613	0.0232618	0.137285	0.138522	0.117839	-0.0628182	-0.0291038	-0.0349273	0.0506305	-0.0931025	-0.0321793	-0.0611326	-0.160374	0.0178684	-0.0239586	0.107918	-0.0251273	-0.10872	-0.12874	-0.00600372	0.0711742	-0.1644	0.181869	0.156851	0.0652165	0.0610707	0.17054	0.0715481	0.127048	0.111296	0.0669705	0.212557	0.102612
Adaptation to direct seeding	Full emergence (Nursery, DS2013)	TRAIT 63	-0.0346685	0.0197279	-0.00902594	0.0300445	-0.012261	-0.0131339	-0.034931	0.0370368	-0.0873081	-0.119114	-0.100636	0.12079	-0.125713	0.052747	0.00709097	0.00965238	0.0923136	0.0500393	0.135288	-0.0113393	-0.0703813	-0.075007	0.053525	-0.0494403	0.0834964	-0.0594551	0.00213348	0.0333944	-0.141174	-0.0222749	-0.00907144	-0.190127	-0.168435	-0.01918	0.029677	-0.115771	0.0540824	0.131437	-0.00312823	0.0203194	0.0900154	0.128169	0.105474	0.0666375	0.108343	0.162836	0.245001
Adaptation to direct seeding	Shoot dry weight I (WS 2013)	TRAIT 64	0.0263904	-0.00952315	0.0835929	-0.0260965	0.00673307	-0.00575445	0.0162939	0.022441	-0.00779433	-0.0152229	-0.0763611	0.00708103	-0.0727147	-0.0613568	0.00827472	-0.0644627	-0.176354	-0.101248	-0.101339	-0.0049621	-0.0438802	-0.128094	0.0198813	0.0868731	0.0364894	0.0300814	-0.00304289	-0.0706144	0.0088215	0.0607064	0.0920745	0.0432924	0.0413622	-0.102791	0.0797794	-0.0197365	0.0965838	0.000829074	0.0732856	0.096449	0.0443342	-0.0143866	-0.026438	0.00469776	-0.0900106	0.0518628	-0.088958
Adaptation to direct seeding	Shoot dry weight II (WS 2013)	TRAIT 65	-0.0680706	0.0365492	0.0531842	0.0704403	-0.00644808	-0.0148671	0.0546434	0.1005	-0.0397794	-0.0539349	-0.0126722	0.0578579	0.021372	0.0417609	0.0705623	0.0550383	0.0256112	0.0170966	0.0270144	-0.0506887	-0.0543299	-0.152807	0.00137969	-0.0436143	-0.020459	0.0372311	-0.0118867	-0.0564802	-0.0269972	-0.032814	-0.0380165	-0.0115734	-0.0135023	0.0168439	-0.0736238	0.00833362	0.00450884	-0.0149131	-0.0281886	-0.0173986	-0.0627046	0.0434064	-0.0460617	-0.0324475	-0.0830401	0.000197061	-0.0378582
Adaptation to direct seeding	Shoot dry weight III (WS 2013)	TRAIT 66	-0.0530388	-0.0808499	0.00849569	-0.0775535	-0.0595952	-0.0492467	-0.0227759	0.0181405	-0.0402105	-0.0527084	0.0447813	0.110204	0.0297931	0.0631519	-0.0310195	0.0460881	0.0116329	-0.00378497	0.0704001	-0.0144678	-0.0360025	-0.0493453	-0.0666621	-0.046815	-0.021719	0.0304849	-0.0634638	0.0320487	-0.109266	-0.015861	0.0108853	-0.0687754	-0.0467232	-0.157862	-0.0868255	-0.0432108	0.0542656	0.0274881	-0.0319305	0.0299745	0.0482836	0.0673446	-0.000830226	0.0176796	0.0407742	0.0394258	-0.0199175
[truncated: 19 more columns]
