# Supplementary material for: Understanding rice adaptation to varying agro-ecosystems: trait interactions and quantitative trait loci
Source: BMC Genet. 2015 Aug 5;16:86. doi: 10.1186/s12863-015-0249-1 (PMC4526302; doi:10.1186/s12863-015-0249-1)
Supplement: Additional file 7: — Percentage variation explained by principal components (PC) 1–65 in the population. [file 12863_2015_249_MOESM7_ESM.xlsx]

## Sheet: Sheet1
Aditional file 7: Percentage variation explained by principal components (PC) 1-65 in the population.
Component	Proportion
PC1	0.126483
PC2	0.100969
PC3	0.0699054
PC4	0.0598075
PC5	0.0439258
PC6	0.034524
PC7	0.0332219
PC8	0.0317672
PC9	0.0299227
PC10	0.0291825
PC11	0.0268916
PC12	0.0239339
PC13	0.0214344
PC14	0.0205385
PC15	0.0193771
PC16	0.0184243
PC17	0.0173913
PC18	0.016725
PC19	0.0153892
PC20	0.0148133
PC21	0.0138545
PC22	0.0135359
PC23	0.0128491
PC24	0.0119735
PC25	0.0118997
PC26	0.0116133
PC27	0.0105451
PC28	0.0101173
PC29	0.00976343
PC30	0.00940999
PC31	0.00904766
PC32	0.00860895
PC33	0.0083903
PC34	0.00739902
PC35	0.00697562
PC36	0.00673936
PC37	0.00639893
PC38	0.00630939
PC39	0.00593301
PC40	0.00514573
PC41	0.00496523
PC42	0.00477466
PC43	0.00431915
PC44	0.00406174
PC45	0.00389221
PC46	0.00375789
PC47	0.00352631
PC48	0.00332511
PC49	0.00305539
PC50	0.00287443
PC51	0.00260912
PC52	0.00257385
PC53	0.00207019
PC54	0.00190872
PC55	0.00171458
PC56	0.00170307
PC57	0.00144991
PC58	0.00134918
PC59	0.00116937
PC60	0.00108515
PC61	0.000694842
PC62	0.000647851
PC63	0.00051766
PC64	0.000442904
PC65	0.000374301
