# Supplementary material for: Understanding rice adaptation to varying agro-ecosystems: trait interactions and quantitative trait loci
Source: BMC Genet. 2015 Aug 5;16:86. doi: 10.1186/s12863-015-0249-1 (PMC4526302; doi:10.1186/s12863-015-0249-1)
Supplement: Additional file 8: — Percentage difference between means of trait values of 25 high and low yielding lines from the population. Traits with red bars show higher values for low yielding lines while those with blue bars show higher values for high yielding lines. [file 12863_2015_249_MOESM8_ESM.xlsx]

## Sheet: Sheet1
Additional file 8: Percentage difference between means of trait values of 25 high and low yielding lines from the population. Traits with red bars show higher values for low yielding lines while those with blue bars show higher values for high yielding lines.
Trait group	Trait	Percentage difference (high-low yielding lines)
Drought tolerance	Plant height	19.1762
Drought tolerance	Increase of canopy temperature	13.5
Drought tolerance	Canopy temperature	-7.37492
Drought tolerance	Reduction of NDVI (early stress)	125.057
Drought tolerance	Reduction of NDVI (severe stress)	27.6438
Drought tolerance	NDVI	8.56832
Drought tolerance	Absolute amount of sap	-83.9834
Drought tolerance	Bleeding rate (g sap g-1 shoot)	-214.545
Drought tolerance	Numer of tillers m-2 (mid-stress)	-18.876
Drought tolerance	Shoot biomass at mid-stress	44.0318
Drought tolerance	Leaf area at mid-stress	-29.2457
Drought tolerance	Leaf:Stem at mid-stress	-395.342
Drought tolerance	Specific leaf area at mid-stress	-17.8008
Drought tolerance	Days to 50% flowering	-4.18314
Drought tolerance	Root mass density (0-15 cm)	-26.5563
Drought tolerance	Root mass density (15-30 cm)	-67.7844
Drought tolerance	Root mass density (30-45 cm)	-18.2156
Drought tolerance	Root mass density (45-60 cm)	21.6967
Drought tolerance	Percentage deep roots	18.4258
Drought tolerance	Number of tiller m-2 at harvest	-11.9493
Drought tolerance	Number of panicle m-2 at harvest	38.7033
Drought tolerance	Percentage grain fertility (by weight)	48.7035
Drought tolerance	Weight of 1000 grains (g)	35.3417
Drought tolerance	Panicle length at harvest (cm)	4.96097
Drought tolerance	Leaf:stem at harvest	-23.2418
Drought tolerance	Nodal root number	-1.02104
Yield potential	Days to 50% flowering	0.806863
Yield potential	Plant height (cm)	2.0613
Yield potential	Shoot biomass (kgha-1)	9.87497
Yield potential	Number of tiller m-2 at harvest	0.675666
Yield potential	Number of panicle m-2 at harvest	3.68327
Yield potential	Harvest index	22.8966
Yield potential	Panicle length at harvest (cm)	13.2647
Yield potential	Percentage grain fertility (by weight)	0.869248
Lodging resistance	Stem diameter upland (mm)	-0.043345
Lodging resistance	Stem strength upland	0.0920369
Lodging resistance	Dry weight per plant upland (g)	0.29782
Lodging resistance	Fresh weight per plant upland (g)	0.302722
Lodging resistance	Stem diameter lowland (mm)	-0.08613
Lodging resistance	Stem strength lowland	-0.27631
Lodging resistance	Dry weight per plant lowland (g)	-0.701531
Lodging resistance	Fresh weight per plant lowland (g)	-0.871764
Adaptation to direct seeding	Days to 50% flowering	-7.50746
Adaptation to direct seeding	First emergence (DS2013)	-7.39361
Adaptation to direct seeding	Full emergence (DS2013)	-13.9044
Adaptation to direct seeding	Plant height (cm)	5.09247
Adaptation to direct seeding	Shoot biomass (kgha-1)	19.1701
Adaptation to direct seeding	Number of tiller m-2 at harvest	15.7263
Adaptation to direct seeding	Number of panicle m-2 at harvest	16.2329
Adaptation to direct seeding	Harvest index	25.5795
Adaptation to direct seeding	Panicle length at harvest (cm)	3.93541
Adaptation to direct seeding	Percentage grain fertility (by weight)	1.62279
Adaptation to direct seeding	Weight of 1000 grains (g)	6.83602
Adaptation to direct seeding	First emergence (WS2013)	-2.4138
Adaptation to direct seeding	Full emergence (WS2013)	-2.17117
Adaptation to direct seeding	Relative growth rate (WS2013)	-6.60131
Adaptation to direct seeding	Plant height (cm, WS2013)	-1.55335
Adaptation to direct seeding	Relative growth rate (Lowland, DS2013)	-10.7922
Adaptation to direct seeding	First emergence (Lowland, DS2013)	-5.02467
Adaptation to direct seeding	Full emergence (Lowland, DS2013)	-13.452
Adaptation to direct seeding	Shoot dry weight I (WS 2013)	8.20749
Adaptation to direct seeding	Shoot dry weight II (WS 2013)	-7.74382
Adaptation to direct seeding	Shoot dry weight III (WS 2013)	-4.67095
