# Supplementary material for: Understanding rice adaptation to varying agro-ecosystems: trait interactions and quantitative trait loci
Source: BMC Genet. 2015 Aug 5;16:86. doi: 10.1186/s12863-015-0249-1 (PMC4526302; doi:10.1186/s12863-015-0249-1)
Supplement: Additional file 9: — QTLs for traits related to drought tolerance, yield potential, lodging resistance and adaptation to direct seeding identified through CIM in DS and WS 2013. A = additive effect, R2 = percentage of phenotypic variance explained by the QTL. [file 12863_2015_249_MOESM9_ESM.xlsx]

## Sheet: Sheet1
Additional file 9: QTLs for traits related to drought tolerance, yield potential, lodging resistance and adaptation to direct seeding identified through CIM in DS and WS 2013. A= additive effect, R2= percentage of phenotypic variance explained by the QTL.
Trait group	Trait	QTL	Chr	Interval	Position	Range	A	R2	P-Value
Drought tolerance	Increase of canopy temperature	qICT3.1	3	id3000757-id3000946	23.5	7.1-45.1	0.0378	0.0353	0.002133
Drought tolerance	Canopy temperature	qCT3.1	3	id3000757-id3000946	24.5	0.0-39.1	0.3047	0.0503	0.000325
Drought tolerance		qCT7.1	7	id7004343-id7003702	171.5	128.4-171.5	0.2738	0.0426	0.000811
Drought tolerance	Reduction of NDVI (early stress)	qNDVI3.1	3	id3000757-id3000946	21.5	14.1-31.1	-0.0045	0.1589	0
Drought tolerance	Reduction of NDVI (severe stress)	qNDVI3.1	3	id3000757-id3000946	23.5	11.1-36.1	0.007	0.1005	0
Drought tolerance	NDVI	qNDVI3.1	3	id3000757-id3000946	21.5	0.0-46.1	0.0239	0.0406	0.000981
Drought tolerance	Absolute amount of sap	qSAP3.1	3	id3000019-id3000090	0	0.0-5.1	0.2461	0.1115	0
Drought tolerance		qSAP7.1	7	id7004343-id7003702	163.5	127.4-171.5	0.1682	0.0509	0.000602
Drought tolerance	Bleeding rate (g sap g-1 shoot)	qBR3.1	3	id3000090-id3000757	13.1	5.0-32.1	0.035	0.0729	0
Drought tolerance	Shoot biomass at mid-stress	qBIO3.1	3	id3000946-id3002606	28.1	19.5-55.0	-0.7842	0.0189	0.023672
Drought tolerance	Root mass density (30-45 cm)	qRMD1.1	1	id1014783-id1021344	127.4	118.9-137.4	0.0039	0.0411	0.000272
Drought tolerance	Root mass density (45-60 cm)	qRMD7.1	7	id7004343-id7003702	171.5	152.5-171.5	-0.001	0.0391	0.000926
Drought tolerance	Grian yield (kgha-1)	qDTY3.2	3	id3000019-id3000090	1	0.0-15.1	-236.099	0.0688	9e-06
Drought tolerance	Spikelet fertility (by weight)	qSF3.1	3	id3000946-id3002606	25.1	18.1-34.1	-6.2765	0.0913	0
Drought tolerance	Panicle length at harvest (cm)	qPANLN9.1	9	id9000064-id9001308	0	0.0-16.4	0.4059	0.055	3.8e-05
Drought tolerance	Leaf:stem at harvest	qLS3.1	3	id3000946-id3002606	25.1	0.0-34.1	0.0246	0.0331	0.002952
Drought tolerance	Nodal root number	qNRN4.1	4	id4004461-id4009390	101.5	94.5-101.5	-1.4203	0.0679	6e-06
Yield potential	Days to 50% flowering	qDTF3.1	3	id3000090-id3000757	13.1	3.0-19.5	-2.9063	0.1159	0
Yield potential	Plant height (cm)	qPH3.1	3	id3002556-id3003294	58.2	58.0-69.2	-4.1991	0.0778	0
Yield potential		qPH12.1	12	id12006198-id12006515	44.7	42.6-57.9	-1.9708	0.0145	0.010507
Yield potential	Shoot biomass (kgha-1)	qBIO3.1	3	id3000946-id3002606	33.1	7.1-57.0	1379.51	0.0368	0
Yield potential	Number of tiller m-2 at harvest	qTILL4.1	4	id4004461-id4009390	101.5	91.5-101.5	-12.8767	0.0393	0.00071
Yield potential	Harvest index	qHI2.1	2	id2015558-id2015233	111.7	107.4-113.7	0.0238	0.0789	0
Yield potential	Panicle length at harvest (cm)	qPANLN2.1	2	id2006486-id2006643	67.1	61.9-73.9	1.2196	0.1373	0
Yield potential		qPANLN3.1	3	id3000946-id3002606	25.1	24.5-34.1	-1.0293	0.1064	0
Yield potential		qPANLN8.1	8	id8001604-id8002098	36.3	6.5-39.3	0.8956	0.1106	0
Lodging resistance	Stem diameter upland (mm)	qSD3.1	3	id3000757-id3000946	19.5	4.0-36.1	-0.1407	0.0322	0.0013
Lodging resistance		qSD4.1	4	id4004461-id4009390	101.5	89.5-101.5	0.1725	0.0158	0.000124
Lodging resistance	Stem strength upland	qLDG3.1	3	id3000090-id3000757	14.1	5.0-23.5	-1.52	0.0656	8e-06
Lodging resistance		qLDG4.1	4	id4004461-id4009390	101.5	90.5-101.5	1.1748	0.0377	0.00033
Lodging resistance	Dry weight per plant upland (g)	qDW3.1	3	id3000090-id3000757	17.1	4.0-19.5	-1.3695	0.0602	2e-06
Lodging resistance		qDW4.1	4	id4004461-id4009390	101.5	90.5-101.5	1.3669	0.0464	2e-06
Lodging resistance	Fresh weight per plant upland (g)	qFW3.1	3	id3000090-id3000757	19.1	3.0-19.5	-1.8032	0.0437	0.000626
Lodging resistance	Stem diameter lowland (mm)	qFW4.1	4	id4004461-id4009390	101.5	93.5-101.5	0.1087	0.0343	0.001588
Lodging resistance	Stem strength lowland	qLDG3.1	3	id3000090-id3000757	14.1	2.0-39.1	-0.7218	0.0601	0.00752
Lodging resistance	Dry weight per plant lowland (g)	qDW1.1	1	id1006772-id1004849	76.3	35.2-80.8	1.1474	0.0615	1e-06
Lodging resistance		qDW4.1	4	id4004461-id4009390	101.5	94.5-101.5	1.3734	0.0836	0
Lodging resistance	Fresh weight per plant lowland (g)	qFW3.1	3	id3000757-id3000946	21.5	5.0-38.1	-2.2187	0.0592	2.1e-05
Lodging resistance		qFW4.1	4	id4004461-id4009390	101.5	93.5-101.5	2.0696	0.0463	7e-05
Adaptation to direct seeding	Days to 50% flowering	qDTF3.1	3	id3000090-id3000757	14.1	3.0-19.5	-2.8032	0.1132	0
Adaptation to direct seeding		qDTF4.1	4	id4004507-id4000869	22.4	12.0-26.4	-4.1488	0.1509	0
Adaptation to direct seeding	Full emergence (DS2013)	qEMM3.1	3	id3000757-id3000946	19.5	6.1-23.5	-0.2105	0.0434	0.000716
Adaptation to direct seeding	Plant height (cm)	qPH3.1	3	id3002606-id3002556	55	36.1-66.2	-2.8287	0.0323	0.001159
Adaptation to direct seeding		qPH12.1	12	id12006198-id12006515	44.7	42.6-67.9	-2.2468	0.0167	0.009342
Adaptation to direct seeding	Harvest index	qHI3.1	3	id3000090-id3000757	5.1	0.0-17.1	0.019	0.04101	0.001297
Adaptation to direct seeding	Panicle length at harvest (cm)	qPANLN3.1	3	id3000757-id3000946	20.5	15.1-33.1	-0.4355	0.0846	0.007413
Adaptation to direct seeding	Weight of 1000 grains (g)	qTW10.1	10	id10004477-id10006250	69	62.0-69.0	-0.4798	0.0215	0.004456
Adaptation to direct seeding	First emergence (Nursery, DS2013)	qEMM1.1	1	id1000027-id1001073	3	0.0-12.7	0.1624	0.0356	0
Adaptation to direct seeding	Full emergence (Nursery, DS2013)	qEMM1.1	1	id1000027-id1001073	3	0.0-17.2	0.352	0.0782	0
