# Supplementary material for: Understanding rice adaptation to varying agro-ecosystems: trait interactions and quantitative trait loci
Source: BMC Genet. 2015 Aug 5;16:86. doi: 10.1186/s12863-015-0249-1 (PMC4526302; doi:10.1186/s12863-015-0249-1)
Supplement: Additional file 10: — QTLs for composite traits drought tolerance, yield potential, lodging resistance and adaptation to direct seeding identified through MLSIM analysis. R2 = percentage of phenotypic variance explained by the QTL. [file 12863_2015_249_MOESM10_ESM.xlsx]

## Sheet: Sheet1
Additional file 10: QTLs for composite traits drought tolerance, yield potential, lodging resistance and adaptation to direct seeding identified through MLSIM analysis. R2= percentage of phenotypic variance explained by the QTL.
Trait	QTL	Anchor marker	Chr	Position	Interval	Range	Effect size (R2)	P value
Drought tolerance	MVQTL8.4	C8	8	75.9	M8_id8007265-C8	71.9-86.4	0.346383	0
Drought tolerance	MVQTL3.1	C3	3	20.5	C3-C3	20.5-22.5	0.250837	0.004
Drought tolerance	MVQTL2.2	C2	2	47.3	C2-C2	47.3-47.3	0.209384	0.048
Yield potential	MVQTL8.4	C8	8	74.9	M8_id8000337-M8_id8007252	70.0-81.8	0.406842	0
Yield potential	MVQTL3.1	C3	3	33.1	M3_id3000019-C3	21.5-40.1	0.335592	0
Yield potential	MVQTL1.3	M1_id1021344	1	154.1	M1_id1014783-C1	154.1-154.1	0.252834	0
Yield potential	MVQTL8.4	M8_id8007265	8	70.9	M8_id8007265-C8	70.9-70.9	0.156443	0.002
Yield potential	MVQTL4.1	M4_id4009390	4	102	C4-M4_id4009390	102.0-102.0	0.135994	0.01
Yield potential	MVQTL12.2	C12	12	47.7	C12-C12	47.7-47.7	0.125349	0.004
Yield potential	MVQTL1.1	C1	1	79.8	C1-C1	79.8-79.8	0.11549	0.016
Yield potential	MVQTL8.1	C8	8	34.6	C8-C8	34.6-34.6	0.107246	0.036
Yield potential	MVQTL8.3	M8_id8005525	8	65.3	M8_id8005525-M8_id8005525	65.3-65.3	0.146277	0.006
Yield potential	MVQTL8.2	C8	8	40.3	C8-C8	40.3-40.3	0.127811	0.004
Yield potential	MVQTL4.1	C4	4	79.5	C45-C4	79.5-79.5	0.118645	0.008
Yield potential	MVQTL2.4	C2	2	109.4	C2-C2	109.4-109.4	0.114654	0.01
Yield potential	MVQTL3.1	C3	3	174.8	M3_id3012786-C3	174.8-174.8	0.112566	0.014
Yield potential	MVQTL12.3	M12_ud12001525	12	215.9	C12-C12	215.9-215.9	0.113109	0.012
Yield potential	MVQTL1.4	M1_id1020667	1	188.6	M1_id1020667-M1_id1020667	188.6-188.6	0.104816	0.012
Lodging resistance	MVQTL2.3	C2	2	82.2	C2-M2_id2013887	70.9-87.1	0.288983	0
Lodging resistance	MVQTL5.1	M5_id5007323	5	43.2	C5-C5	43.2-43.2	0.169961	0.002
Lodging resistance	MVQTL3.1	M3_id3000757	3	19.5	C3-C3	19.5-19.5	0.126945	0.008
Lodging resistance	MVQTL4.1	C4	4	83.5	C4-M4_id4009390	83.5-83.5	0.137818	0.002
Lodging resistance	MVQTL6.1	C6	6	16.5	C6-C6	16.5-16.5	0.131792	0.004
Lodging resistance	MVQTL8.1	C8	8	37.3	M8_id8001604-C8	37.3-37.3	0.103518	0.036
Lodging resistance	MVQTL2.1	C2	2	1	C2-C2	1.0-1.0	0.0941271	0.034
Lodging resistance	MVQTL10.1	C10	10	34.1	C10-C10	34.1-34.1	0.0969783	0.018
Adaptation to direct seeding	MVQTL8.1	C8	8	23.2	M8_id8000337-C8	6.5-35.6	0.491509	0
Adaptation to direct seeding	MVQTL3.1	C3	3	22.5	M3_id3000019-C3	22.5-22.5	0.363021	0
Adaptation to direct seeding	MVQTL1.3	M_id1021344	1	154.1	C1-C1	154.1-154.1	0.277278	0.002
Adaptation to direct seeding	MVQTL6.2	M6_id6010515	6	116.2	C6-M6_id6011613	116.2-116.2	0.23914	0.004
Adaptation to direct seeding	MVQTL9.1	M9_id9002357	9	39.9	M9_id9002357-M9_id9002357	39.9-39.9	0.217557	0.016
Adaptation to direct seeding	MVQTL1.4	C1	1	190.6	C1-C1	190.6-190.6	0.226064	0.01
Adaptation to direct seeding	MVQTL12.1	M12_id12002057	12	0	M12_id12002057-M12_id12002057	0.0-0.0	0.201784	0.018
Adaptation to direct seeding	MVQTL2.3	M2_id2005230	2	88.4	C2-M2_id2005230	88.4-88.4	0.200024	0.026
Adaptation to direct seeding	MVQTL3.1	M3_id3000019	3	0	M3_id3000019-M3_id3000019	0.0-0.0	0.193419	0.05
Adaptation to direct seeding	MVQTL1.2	C1	1	107	C1-C1	107-107	0.202258	0.03
Adaptation to direct seeding	MVQTL3.1	C3	3	185.6	C3-C3	185.6-185.6	0.185145	0.048
Adaptation to direct seeding	MVQTL11.1	M11_id11009197	11	56.6	M11_id11009197-C11	56.6-56.6	0.200759	0.016
