# Supplementary material for: Understanding rice adaptation to varying agro-ecosystems: trait interactions and quantitative trait loci
Source: BMC Genet. 2015 Aug 5;16:86. doi: 10.1186/s12863-015-0249-1 (PMC4526302; doi:10.1186/s12863-015-0249-1)
Supplement: Additional file 11: — Contribution of univariate traits to MVQTLs detected for the four composite traits. Names for each trait (numbered) in this table can be found in Additional file 14. [file 12863_2015_249_MOESM11_ESM.xlsx]

## Sheet: Sheet1
Additional file 11: Contribution of univariate traits to MVQTLs detected for the four composite traits. Names for each trait (numbered) in this table can be found in Table S2.
Trait Group 1: Drought tolerance
QTL Name	Trait2	Trait3	Trait4	Trait5	Trait6	Trait7	Trait8	Trait9	Trait10	Trait11	Trait12	Trait13	Trait14	Trait15	Trait16	Trait17	Trait18	Trait19	Trait20	Trait21	Trait22	Trait23	Trait24	Trait25	Trait26	Trait27
MVQTL8.4	0.278203	-0.328541	0.402925	-0.12021	0.0959614	-0.451161	-0.218087	-0.249494	-0.281253	-0.254816	-0.0709258	-0.00773596	0.577839	-0.11406	-0.209627	0.05664	0.284707	0.242377	0.487436	-0.0615294	0.234997	0.172025	-0.0664897	-0.138238	-0.240566	-0.375036
MVQTL3.1	-0.333756	-0.45222	0.838487	-0.670946	-0.430478	-0.583666	-0.552245	-0.1501	0.170033	-0.176508	-0.273074	-0.112594	0.412015	0.125429	-0.228486	0.242312	0.165279	0.13318	0.445049	-0.0484277	0.23478	0.567471	0.133423	0.0226555	-0.396624	-0.0280543
MVQTL2.2	-0.156825	-0.197801	0.485867	-0.346716	-0.243104	-0.110549	-0.134582	-0.137179	-0.0457464	0.17473	0.0656249	0.3044	0.363076	-0.115528	-0.526016	-0.232693	-0.0899618	-0.112713	0.160412	0.205599	0.177186	0.106605	-0.0658999	-0.164466	0.0726562	-0.121659
Trait Group 2: Yield potential
QTL_number	Trait28	Trait29	Trait30	Trait31	Trait32	Trait33	Trait34	Trait35	Trait36
MVQTL8.4	0.800493	-0.341839	-0.502034	-0.342882	-0.1271	-0.0387317	-0.0193878	-0.521114	0.0704897
MVQTL3.1	0.714163	0.2738	0.333254	0.321351	-0.0342305	-0.00353589	0.0838933	0.42387	0.214545
MVQTL1.3	0.483673	0.222281	-0.869186	-0.0173465	0.00639601	0.115962	0.210192	-0.312039	0.0154479
MVQTL8.4	0.721226	-0.451	-0.275231	-0.238155	-0.0828848	-0.0544061	-0.143367	-0.608326	0.178981
MVQTL4.1	-0.192388	0.0504177	-0.322122	-0.446719	0.414465	0.369267	0.194813	0.317557	-0.153827
MVQTL12.2	0.463265	0.418892	0.276968	0.214616	0.338969	0.336486	0.313093	0.361321	0.424638
MVQTL1.1	0.488521	-0.116742	-0.648505	-0.209228	0.338336	0.34178	0.41022	-0.0839976	-0.190471
MVQTL8.1	0.510321	0.0633639	-0.837432	-0.183885	-0.0864737	-0.0717409	0.201671	-0.65205	0.0573378
MVQTL8.3	0.716043	-0.144704	-0.26166	-0.171191	-0.428803	-0.204646	-0.132303	-0.130912	0.298324
MVQTL8.2	0.647617	0.0712289	-0.823398	-0.193276	-0.102158	0.0102073	0.336317	-0.381654	-0.0566232
MVQTL4.1	0.00414156	0.342187	-0.445374	-0.515302	0.407804	0.42461	0.542375	-0.109875	0.136967
MVQTL2.4	0.201636	-0.441201	0.327873	0.256772	-0.0241561	-0.113192	-0.898774	0.166185	0.23796
MVQTL3.1	0.740251	-0.167771	-0.417161	-0.444164	-0.217775	-0.156103	0.016258	-0.636716	0.171754
MVQTL12.3	0.810176	-0.23702	-0.423268	-0.118965	0.000337008	0.0920867	0.190659	-0.141184	-0.150343
MVQTL1.4	0.714891	-0.442067	-0.422565	-0.22603	-0.106511	-5.43973e-05	-0.204512	-0.63342	0.05819
Trait Group 3: Lodging resistance
QTL_number	Trait37	Trait38	Trait39	Trait40	Trait41	Trait42	Trait43	Trait44
MVQTL2.3	-0.621088	-0.0551459	-0.0865573	-0.383258	-0.619502	0.268383	-0.1794	-0.489406
MVQTL5.1	-0.155253	0.117178	-0.190845	-0.3082	-0.214724	0.670233	-0.0526405	-0.367256
MVQTL3.1	0.394685	0.680682	0.70098	0.536352	0.314644	0.767716	0.700777	0.605115
MVQTL4.1	-0.64761	-0.523466	-0.562828	-0.601571	-0.707603	-0.429238	-0.957278	-0.896317
MVQTL6.1	0.305822	0.0448447	0.360151	0.13422	0.19653	-0.460387	-0.220253	-0.280844
MVQTL8.1	-0.784819	0.121452	-0.22286	-0.307111	-0.652151	0.028664	-0.0961856	-0.252198
MVQTL2.1	-0.173218	-0.428652	0.245297	0.0393579	-0.28034	-0.663598	-0.243624	-0.276238
MVQTL10.1	-0.660437	-0.133066	0.0876989	-0.221777	-0.438474	0.23193	-0.109909	-0.173367
Trait Group 4: Adaptation to direct seeding
QTL_number	Trait45	Trait46	Trait47	Trait48	Trait49	Trait50	Trait51	Trait52	Trait53	Trait54	Trait55	Trait56	Trait57	Trait58	Trait59	Trait60	Trait61	Trait62	Trait63	Trait64	Trait65	Trait66
MVQTL8.1	0.473468	-0.13358	-0.185035	-0.037151	-0.59777	-0.198622	-0.0681288	-0.00563922	-0.0361881	-0.684787	0.0424944	-0.55605	-0.122003	-0.261716	0.100056	-0.474174	-0.0601121	-0.33412	-0.237568	-0.0309758	0.144497	0.0809534
MVQTL3.1	0.711384	-0.14769	0.24147	0.302932	0.159161	0.033908	-0.27816	-0.255866	-0.120366	0.400088	-0.0032891	0.0780257	0.0572864	0.0980024	-0.0628349	-0.219688	0.0198338	-0.0073402	0.275733	0.0889061	0.0322175	-0.0101295
MVQTL1.3	0.395622	-0.32052	-0.251442	0.0987395	-0.795709	-0.127014	-0.0158674	-0.00155859	-0.0485106	-0.464061	-0.0159662	-0.503532	-0.192704	-0.159343	0.170576	-0.37703	0.16632	-0.214693	-0.177619	-0.0505913	0.108277	0.167105
MVQTL6.2	0.511849	0.0149781	0.091047	-0.496425	-0.532071	-0.201148	0.00810358	-0.0257405	0.0323779	-0.387901	0.103326	-0.615018	-0.0859542	-0.0503769	0.150503	-0.423016	0.17126	-0.177905	0.0301487	-0.13064	-0.0471918	0.0294204
MVQTL9.1	0.555495	-0.0367559	0.119892	-0.366315	-0.366322	-0.535915	-0.481145	-0.546884	0.116959	-0.305527	0.0745643	-0.118882	0.276796	-0.118239	0.150028	-0.191677	0.146336	0.0731207	0.169538	-0.173142	-0.132435	0.051877
MVQTL1.4	0.476644	0.00386079	0.0138979	-0.469979	-0.426691	-0.191175	0.10658	0.100327	-0.0559711	-0.420185	0.00903831	-0.662774	-0.0810014	-0.220377	0.0478835	-0.396795	-0.0574449	-0.0744498	-0.0294874	0.0545811	0.153023	0.0639278
MVQTL12.1	0.355438	-0.248985	-0.232209	0.116504	0.209858	-0.0823208	0.0210884	-0.13393	0.0579311	0.255547	-0.151273	-0.128271	-0.048562	0.135123	-0.281941	-0.00853039	0.17611	0.0990489	-0.314303	-0.00858556	-0.0269936	-0.289852
MVQTL2.3	0.567384	0.177712	0.0614356	-0.425516	-0.591993	-0.0910755	-0.10016	-0.185096	-0.210357	-0.307906	0.0172657	-0.356873	0.322102	-0.035195	0.0180913	-0.445805	0.161147	0.13387	0.279867	-0.0935012	-0.0679929	-0.106524
MVQTL3.1	0.815619	0.102747	0.247644	-0.22799	-0.259718	-0.227768	-0.244795	-0.241685	-0.326395	0.107834	-0.0147074	-0.0462408	0.143748	0.148294	-0.0075499	-0.361677	0.253114	0.0405525	0.437048	0.0121052	0.183208	-0.0265532
MVQTL1.2	0.350555	0.215126	0.0527213	-0.569272	-0.340915	-0.388918	-0.19568	-0.151355	-0.229112	-0.282321	-0.0894194	-0.517165	-0.0852931	0.0414091	-0.12683	-0.432411	-0.182531	0.0169508	-0.0288021	-0.105809	0.0655364	-0.229359
MVQTL3.1	0.41982	-0.190568	-0.17218	0.224722	-0.670406	-0.315831	-0.21593	-0.184743	0.244432	-0.515924	0.0607122	-0.501392	-0.190417	-0.238977	0.203026	-0.403933	0.073802	-0.257763	-0.21842	-0.0800393	0.049545	0.115705
MVQTL11.1	0.533993	-0.0678318	-0.0360591	-0.152916	-0.454403	-0.121998	-0.0137543	-0.0417193	-0.0273778	-0.666341	0.00353162	-0.713235	-0.18856	-0.139481	0.0643726	-0.370118	0.0848521	-0.108324	-0.0679462	-0.007597	0.182017	0.0937707
