# Supplementary material for: Understanding rice adaptation to varying agro-ecosystems: trait interactions and quantitative trait loci
Source: BMC Genet. 2015 Aug 5;16:86. doi: 10.1186/s12863-015-0249-1 (PMC4526302; doi:10.1186/s12863-015-0249-1)
Supplement: Additional file 12: — Epistatic interactions identified for traits related to the four trait groups. AA: additive effect, R2: Phenotypic variance explained. [file 12863_2015_249_MOESM12_ESM.xlsx]

## Sheet: Sheet1
Additional file 12: Epistatic interactions identified for traits related to the four trait groups. AA: additive effect, R2: Phenotypic variance explained.
Trait group	Trait	QTL_i	Chr_i	interval_i	position_i	range_i	QTLj	Chr_j	interval_j	position_j	range_j	AA	P-Value	R2
Drought tolerance	Bleeding rate (g sap g-1 shoot)	eQTL1.1	1	id1014783-id1021344	127.4	117.9-132.4	eQTL2.2	2	id2007213-id2007818	74.3	68.1-80.2	-0.0357	0	0.0729
Yield potential	Shoot biomass (kgha-1)	eQTL2.1	2	id2000096-id2001842	0	0.0-9.0	eQTL3.1	3	id3000946-id3002606	33.1	7.1-57.0	2120.22	0	0.0622
Lodging Resistance	Stem diameter upland (mm)	eQTL3.2	3	id3013447-id3015703	184.6	181.6-190.6	eQTL9.1	9	id9001308-id9003188	32.4	20.4-33.4	-0.4275	0	0.1262
Lodging Resistance	Dry weight per plant upland (g)	eQTL4.1	4	id4004461-id4009390	56.5	41.5-74.5	eQTL7.1	7	id7002848-id7002907	64.8	50.3-69.8	1.2482	7e-06	0.0428
Lodging Resistance	Dry weight per plant lowland (g)	eQTL1.1	1	id1012784-id1014783	122.9	102.0-135.4	eQTL3.1	3	id3000757-id3000946	20.5	7.1-41.1	1.4131	1e-06	0.0527
Adaptation to direct seeding	Panicle length at harvest (cm)	eQTL2.1	2	id2000096-id2001842	0	0.0-7.0	eQTL3.1	3	id3002606-id3002556	58	56.0-58.0	0.8587	0	0.0562
Adaptation to direct seeding	First emergence (WS2013)	eQTL3.2	3	id3013447-id3015703	183.6	161.9-190.6	eQTL8.1	8	id8007977-id8007896	92	85.4-97.9	-0.1267	6e-06	0.0356
